# Supplementary material for: Expanding the Molecular Spectrum of ANKRD11 Gene Defects in 33 Patients with a Clinical Presentation of KBG Syndrome
Source: Int J Mol Sci. 2022 May 25;23(11):5912. doi: 10.3390/ijms23115912 (PMC9180463; doi:10.3390/ijms23115912)
Supplement: Supplementary file 1 [file ijms-23-05912-s001.zip]

Archive with 5 entries (5 files):
- Table S1.xlsx
- Table S2_revised.pdf
- Table S3.pdf
- Table S4.xlsx
- Table S5_revised.pdf
