# Supplementary material for: Expanding the Molecular Spectrum of ANKRD11 Gene Defects in 33 Patients with a Clinical Presentation of KBG Syndrome
Source: Int J Mol Sci. 2022 May 25;23(11):5912. doi: 10.3390/ijms23115912 (PMC9180463; doi:10.3390/ijms23115912)
Supplement: Supplementary file 1 [file ijms-23-05912-s001.zip › Table S1.xlsx]

## Sheet: Table S1
Table S1. Clinical data of molecularly confirmed KBG patients from the study cohort
Patient number NEW	1	2	4	5	6	9	12	14	15	17	18	19	20	22*	23*	24	26	27	28	29	30	33
Sex	M	F	F	M	F	F	M	M	F	M	M	F	M	F	F	M	F	F	M	F	M	M
Age (years)	10	6	13	13	16	16	5	16	6	8	1	16	11	12	12	16	27	18	30	14	5	23
Stature below 10th centile	-	-	+	+	-	+	+	+	+	-	+	-	+	-	-	-	-	+	+	+	-	+
Craniofacial anomalies
Microcephaly	-	-	-	-	-	-	+	-	-	+	-	-	-	-	-	-	+	-	-	+	-	-
Brachycephaly	-	-	-	-	-	-	ND	+	-	+	-	-	-	+	+	-	-	-	+	-	-	-
Triangular face	+	-	-	+	-	+	+	-	ND	+	-	+	+	+	+	+	+	+	+	-	-	-
Short neck	-	+	-	-	-	-	-	+	ND	ND	+	-	+	+	+	-	+	-	+	-	+	-
Low anterior and/or posterior hairline	+, anterior	-	-	-	+, anterior	+, anterior	ND	+, both	ND	-	-	+, anterior	+, anterior	+, posterior	+, posterior	+, anterior	+, anterior	-	+, both	+, anterior	-	+
Broad bushy eyebrows	+	-	-	+	+	+	ND	+	ND	-	-	+	+	+	+	+	+	+	+	+	-	+
Synophrys	+	+	-	-	-	+	ND	+	ND	-	+	+	+	+	+	-	+	-	+	+	-	+
Long palpebral fissures	+	+	+	+	+	+	+	+	ND	-	+	+	+	+	+	+	-	+	-	-	+	-
Epicanthic folds	-	-	+	-	-	-	ND	-	+	+	+	-	-	-	-	-	-	-	-	-	-	-
Telecanthus/ Hypertelorism	+	+	+	-	-	-	ND	-	ND	-	+	-	+, mild	+	+	-/+	-	-	-	-	+	+
Prominent/anteverted ears	-	+	+	+	+	-	+	-	ND	ND	+	-	+, mild	+	-	+	-	+	+	+	-	-
Prominent nasal bridge	+	+	-	+	+	+	ND	-	-	-	+	+	+	+	+	-	-	-	+	-	+	-
Bulbous nasal tip	+	-	-	+	+	+	+	+	+	+	-	-	+	+	+	-	+	+	+	+	+	-
Anteverted nares	+	+	-	+	-	+	+	+	ND	-	-	-	-	+	+	-	+	+	-	-	-	+
Long smooth philtrum	+	+	+	-	-	+	+	+	ND	+	-	-	+	+	+	-	+	-	-	-	+	+
Thin upper lip	+	+	+	-	+	-	+	-	ND	+	+	+	-	-	-	+	+	-	+	-	-	+
Oral features
Palatal defects	-	-	-	+, narrow	-	+	ND	-	-	ND	-	-	+, high narrow	-	-	-	-	+	-	-	-	ND
Macrodontia (upper central incisors)	-	NA, primary theet	+, mild	+	+	+	NA, primary teeth	+	-	ND	NA, primary theet	+	+	+	+	-	+	+	+	+	-	+
Other teeth anomalies	+, malposition	-	-	+, malposition and ridged teeth	+, malposition and ridged teeth	+, malposition and ridged teeth	-	+, crowded teeth	-	+	-	-	+, malposition	+, malposition	-	-	+, ridged teeth, malposition, agenesis of two teeth	+, oligodontia	+, malposition	+, oligodontia, malposition	-	-
Skeletal/extremities
Delayed bone maturation	-	ND	ND	+	ND	-	ND	ND	ND	ND	ND	ND	+	-	-	ND	+	ND	ND	-	ND	ND
Large anterior fontanelle and/or delayed closure	ND	+	-	+	ND	ND	+	+	ND	ND	+	-	ND	-	-	ND	+	ND	ND	ND	-	ND
Vertebral anomalies	-	ND	ND	ND	ND	ND	ND	-	ND	ND	ND	+	-	-	-	ND	-	ND	ND	ND	-	ND
Fifth fingers clinodactyly	-	-	+	-	-	-	+	+	-	-	-	-	+	+	+	-	+	-	+	-	-	+
Syndactyly	-	-	-	-	-	-	ND	-	-	-	-	-	-	+	+	-	-	-	+	+	+	-
Brachydactyly	+	-	+, 5th finger	+, mild	+	+	+	+	-	+, mild	+	+	+	-	-	-	+	-	+	-	-	+
Neuropsychological anomalies
Developmental delay	+	+	+	+	+	+	+	+	+	+	NA	+	-	+	+	+	+	ND	+	-	+	+
Intellectual disability	-	-	+	+	+	+	ND	-	-	-	NA	+	-	+	+	+	+	-	+	-	-	+
Speech delay	+, mild	+	+	+	+	+	+	+	+	+	NA	+	-	+	+	+	+	-	+	-	-	-
Learning difficulty	+	NA, 1st year of school	+	+	+	+	ND	+	+	+	NA	+	+	+	+	+	+	+	+	+	+	+
Seizures	-	-	+	-	+	+	ND	-	+	-	-	+	-	-	-	+	-	-	-	+	-	-
Behavioural abnormalities	-	+, aggressive and compulsive behaviour	-	+, ADHD, aggressive and compulsive behaviour, temper tantrums	-	-	+, Autistic like	+, Asperger syndrome, hyperactivity, pronounced anxiety, aggressive and compulsive behaviour, temper tantrums	+, compulsive behaviour, temper tantrums	+, ADHD, aggressive and compulsive behaviour, temper tantrums	NA	-	-	+, ADHD, aggressive and compulsive behaviour	-	-	+, temper tantrums	-	+, temper tantrums	-	+, ADHD	+, ADHD in childhood
Other features
Hearing loss	+	+, bilateral	-	-	-	+, conductive	+, left conductive	-	ND	+	-	+	-	+	+	+	+	+	+	+	+	ND
Congenital heart abnormalities	-	-	-	ND	-	-	ND	-	ND	-	+, DIV	-	-	+, FOMA	+, FOMA	-	-	-	-	ND	-	+
Cryptorchidism	+	NA	NA	+	NA	NA	-	-	NA	+	+	NA	-	NA	NA	+	NA	NA	+	NA	-	-
Feeding problems	+	+	-	-	-	-	+	+	ND	-	-	-	+	-	-	-	+, gastroesophageal refulx and vomiting in early life	+	+, in infancy	ND	-	ND
Others	Long-sightedness and astigmatism	Nasal speech, recurrent otitis media, long-sightedness,astigmatism, EEG anomalies	-	Flat feet, astigmatism	Sleep disturbances in infancy	Long-sightedness, sleep disturbances, hypothyroidism	Nasal speech with dysphonia, repeated ear infections, long-sightedness, cutis marmorata	Constipation, nasal speech, recurrent otitis media, psoriasis, café au lait spots, feet malformation	Sleep disturbances	Nasal speech	Renal malformation	Nasal speech, myopia	Gastroesophageal reflux disease	Nasal speech, scoliosis, decreased hand length hirsutism (limbs and back), hypopigmented spot on neck	Nasal speech, hirsutism (limbs and back)	Amblyopia, astigmatism, esotropia, mild OSAS	Nasal speech, recurrent otitis media, small/short hands, thoracic kyphosis, EEG: aspecific anomalies, mild brain malformations, anziety disorder, congenital malformationof middle ear ossicles	Poorly defined palmar dermatoglyphics, limited supination of upper limbs, decreased hand length, flat arches of feet. Insomnia until 30 months of age. Constipation Recurrent otitis media	Nasal speech, prominent columella, small/short hands with proximally placed thumbs, single palmar crease	Recurrent otitis media, small hands, single palmar crease	Dysplastic helices, hypoplastic alae nasi	Hypoplastic alae nasi. Right testicular torsion at age 11 yrs, external urethral meatal stenosis, upturned earlobes, large halluces, strabismus. Small/short hands, 2nd and 3rd toe syndactyly. On hand x-rays: hypoplasia of 1st and 5th metacarpal bones and intermediate falanx of 2nd finger, bilaterally
* patients 22 and 23 are monozygotic monochorionic twin sisters
NA, not applicable; ND, not determined; DIV:interventricular defect; FOMA: Fossa ovalis membrane aneurysm
