# Supplementary material for: Expanding the Molecular Spectrum of ANKRD11 Gene Defects in 33 Patients with a Clinical Presentation of KBG Syndrome
Source: Int J Mol Sci. 2022 May 25;23(11):5912. doi: 10.3390/ijms23115912 (PMC9180463; doi:10.3390/ijms23115912)
Supplement: Supplementary file 1 [file ijms-23-05912-s001.zip › Table S4.xlsx]

## Sheet: Table S4
Table S4: Clinical data of molecularly unconfirmed KBG patients from the study cohort
Patient number	3	7	8	10	11	13	16	21	25	31	32
Sex	M	M	F	F	F	M	F	M	M	M	M
Age (years)	14	16	13	13	10	5	12	6	10	8	5
Stature below 10th centile	-	-	+	-	-	+	+	-	-	-	+
Craniofacial anomalies
Microcephaly	-	-	-	-	-	+	-	-	+	-	-
Brachycephaly	+	-	-	-	-	-	-	-	-	-	-
Triangular face	+	-	-	-	-	-	+	-	+	+	+
Short neck	+	ND	-	-	ND	+	-	+	-	+	-
Low anterior and/or posterior hairline	+, posterior	-	-	-	-	+, posterior	-	-	-	-	ND
Broad bushy eyebrows	+	+	-	-	+	-	-	+	+	+	+
Synophrys	+	+	-	-	+	-	-	-	-	-	-
Long palpebral fissures	+	+	+	+	+	-	+	+	+	+	+
Epicanthic folds	-	-	+	-	+	+	+	+	-	-	+
Telecanthus/ Hypertelorism	+/-	-	+	-	-	+	+	+	-/+	-	+
Prominent/anteverted ears	asymmetric ears	+	+	-	-	-	-	+	+	+	+
Prominent nasal bridge	+	+	-	-	+	-	+	+	-	+	-
Bulbous nasal tip	+, mild	+	-	-	+	-	-	+	+	+	-
Anteverted nares	-	+	-	+	-	+	-	-	-	-	+
Long smooth philtrum	-	+	+	+	-	+	+	+	+	+	+
Thin upper lip	ND	ND	+	+	ND	+	-	+	+	+	+
Oral features
Palatal defects	+, narrow	-	-	+, narrow	+	-	+	-	-	-	-
Macrodontia (upper central incisors)	-	+	+, mild	+	+	NA, primary teeth	+	-	-	+	+
Other teeth anomalies	+, deleyed eruption of some teeth	+, ridged teeth	-	+	+, ridged teeth	-	+, malposition	-	-	+, malposition and ridged teeth	-
Skeletal/extremities
Delayed bone maturation	ND	ND	ND	ND	ND	ND	+	ND	ND	ND	ND
Large anterior fontanelle and/or delayed closure	ND	ND	-	ND	ND	-	ND	ND	-	-	+
Vertebral anomalies	ND	ND	ND	-	ND	ND	ND	+	ND	-	ND
Fifth fingers clinodactyly	-	-	+	-	-	+	-	+	-	-	-
Syndactyly	+, mild	+	-	-	-	-	-	-	-	-	-
Brachydactyly	-	-	+, 5th finger	-	-	+	-	+	-	-	+
Neuropsychological anomalies
Developmental delay	+	+	+	+	+	+	+	+	+	-	+
Intellectual disability	+	+	+	+	+	+	+	+	+	-	+
Speech delay	ND	ND	+	+	ND	+	+	-	+	-	+
Learning difficulty	+	+	+	+	+	+	-	ND	+	+	+
Seizures	+, febrile seizure	-	+	+/-	-	-	+	-	-	-	-
Behavioural abnormalities	+, aggressive behaviour, temper tantrums	-	-	episodic aggressiveness	+, aggressive and compulsive behaviour, temper tantrums	-	-	-	+, ADHD, temper tantrums	+, ADHD	+, ADHD, aggressive behaviour, temper tantrums, compulsive behaviour
Other features
Hearing loss	-	-	-	ND	+	+	+	-	-	-	-
Congenital heart abnormalities	ND	ND	-	-	ND	-	-	-	-	+	-
Cryptorchidism	-	-	NA	NA	NA	+	NA	+	-	+	-
Feeding problems	ND	ND	-	+, difficulty in chewing	ND	-	-	+	+	-	ND
Others	Repeated clavicle fracture	Round face early in life, single palmar crease	-	Syringomyelic cavity, astigmatism, long sightedness, renal pyelectasia	-	-	-	-	Inguinal hernia, gastric perforation, prematurity	Recurrent otitis media, thoracic kyphosis, dextrocardia, splenomegaly, diaphragmatic hernia, stenosis of the lacrimal ducts	Single palmar crease
NA, not applicable; ND, not determined
